# Supplementary material for: A cut-off of 2150 cytokeratin 19 mRNA copy number in sentinel lymph node may be a powerful predictor of non-sentinel lymph node status in breast cancer patients
Source: PLoS One. 2017 Feb 10;12(2):e0171517. doi: 10.1371/journal.pone.0171517 (PMC5302783; doi:10.1371/journal.pone.0171517)
Supplement: S1 Data — (XLSX) [file pone.0171517.s001.xlsx]

## Sheet: Foglio1
LS	ls_1	n_ls	ID	Histology	subtype	ER	PgR	KI67	Sish_HER2	G	T	N	ALND	LVI	Age	d_OSNA	OSNA	n_LYMPHNODE	Osna_5000	n__copieS_RAW	copies_FINAL	LOGe_COPIEs	OSNA_2150	cutoff_ROC	7700_Cutoff	N_N	l_linf_Pos_ALND
2	1	LS409	317	DI	HS	0	0	25	HER2 POS	3	2	3a	ALND pos	LVI pos	44	30.06.2013	2	1	OSNA macro	8000000	8000000	15.89	2	>2150	>7700	41/45	41
1	1	LS85	115	DI	LUM B H-	40	10	25	HER2 NEG	3	2	1mi	ALND Neg	LVI neg	44	30.06.2012	1	1	OSNA micro	3100	3100	8.04	2	>2150	>7700	0/15	0
1	1	LS209	230	DI	LUM B H-	90	70	25	HER2 NEG	3	2	2a	ALND pos	LVI pos	37	30.06.2013	2	1	OSNA macro	222000	222000	12.31	2	>2150	>7700	4/15	4
1	1	LS297	42	DI	LUM B H-	90	30	15	HER2 NEG	2	2	1mi	ALND Neg	LVI pos	68	30.06.2012	1	1	OSNA micro	410	410	6.02	1	<2150	>7700	0/14	0
3	3	LS312-4	242	DI	LUM B H-	90	90	15	HER2 NEG	2	2	1a	ALND pos	LVI pos	62	30.06.2013	2+2+2	3	OSNA macro	5900+91000+700000	700000	13.46	2	>2150	>7700	2/16	2
2	1	LS346	95	DI	LUM A	60	80	5	HER2 NEG	2	2	1mi	ALND Neg	LVI neg	41	30.06.2012	1	1	OSNA micro	1500	1500	7.31	1	<2150	>7700	0/12	0
1	1	LS99	31	DI	LUM B H-	90	25	20	HER2 NEG	2	2	1mi	ALND Neg	LVI pos	66	30.06.2012	1	1	OSNA micro	350	350	5.86	1	<2150	>7700	0/14	0
1	1	LS384	40	DI	LUM A	80	60	5	HER2 NEG	2	2	1mi	ALND Neg	LVI pos	54	30.06.2012	1	1	OSNA micro	400	400	5.99	1	<2150	>7700	0/12	0
1	1	LS246	286	DI	LUM B H+	90	40	10	HER2 POS	3	2	2a	ALND pos	LVI pos	63	30.06.2013	2	1	OSNA macro	17000	17000	9.74	2	>2150	>7700	4/27	4
1	1	LS294	17	DI	TN	0	0	30	HER2 NEG	2	2	1mi	ALND Neg	LVI neg	78	30.06.2012	1	1	OSNA micro	300	300	5.7	1	<2150	>7700	0/9	0
1	1	LS236	84	DI	LUM B H-	80	30	25	HER2 NEG	2	2	1a	ALND pos	LVI neg	39	30.06.2012	1	1	OSNA micro	1100	1100	7	1	<2150	>7700	2/14	2
2	2	LS163-164	145	LI	LUM A	60	40	5	HER2 NEG	2	2	1a	ALND Neg	LVI pos	44	30.06.2013	1+2	2	OSNA macro	1100+8300	8300	9.02	2	>2150	>7700	0/24	0
1	1	LS345	43	DI	LUM A	90	90	5	HER2 NEG	2	2	1mi	ALND Neg	LVI pos	74	30.06.2012	1	1	OSNA micro	410	410	6.02	1	<2150	>7700	0/18	0
1	1	LS94	129	DI	LUM B H-	90	40	30	HER2 NEG	3	2	1a	ALND Neg	LVI neg	67	30.06.2012	2	1	OSNA macro	5200	5200	8.56	2	>2150	>7700	0/21	0
1	1	LS246	118	DI	LUM A	40	80	1	HER2 NEG	3	2	3a	ALND pos	LVI pos	58	30.06.2012	1	1	OSNA micro	3300	3300	8.1	2	>2150	>7700	11/11	11
1	1	LS283	183	LI	LUM A	50	50	5	HER2 NEG	3	2	2a	ALND pos	LVI pos	72	30.06.2013	2	1	OSNA macro	23000	23000	10.04	2	>2150	>7700	7/16	7
2	2	LS12-13	296	DI	HS	0	0	50	HER2 POS	2	2	1a	ALND Neg	LVI pos	71	30.06.2013	2+2	2	OSNA macro	50000+50000	50000	10.82	2	>2150	>7700	0/23	0
1	1	LS350	60	DI	LUM B H-	70	15	15	HER2 NEG	3	2	1mi	ALND Neg	LVI neg	46	30.06.2012	1	1	OSNA micro	610	610	6.41	1	<2150	>7700	0/13	0
1	1	LS229	27	DI	LUM B H-	90	0	25	HER2 NEG	2	2	1mi	ALND Neg	LVI pos	52	30.06.2012	1	1	OSNA micro	330	330	5.8	1	<2150	>7700	0/20	0
1	1	LS212	291	DI	LUM B H+	40	60	40	HER2 POS	3	2	3a	ALND pos	LVI pos	50	30.06.2013	2	1	OSNA macro	30000	30000	10.31	2	>2150	>7700	16/20	16
1	1	LS81	315	DI	LUM B H+	70	30	30	HER2 POS	2	2	2	ALND pos	LVI pos	49	30.06.2013	2	1	OSNA macro	1300000	1300000	14.08	2	>2150	>7700	8/16	8
2	1	LS425	151	DI	LUM B H-	80	80	15	HER2 NEG	2	2	1a	ALND Neg	LVI pos	43	30.06.2013	2	1	OSNA macro	10000	10000	9.21	2	>2150	>7700	0/18	0
1	1	LS449	197	DI	LUM A	30	30	10	HER2 NEG	2	2	1	ALND Neg	LVI pos	44	30.06.2013	2	1	OSNA macro	32000	32000	10.37	2	>2150	>7700	0/18	0
1	1	LS119	298	DI	LUM B H+	70	70	30	HER2 POS	3	2	1a	ALND Neg	LVI pos	44	30.06.2013	2	1	OSNA macro	60000	60000	11	2	>2150	>7700	0/14	0
1	1	LS385	196	DI	LUM A	60	30	5	HER2 NEG	2	2	1a	ALND Neg	LVI pos	51	30.06.2013	2	1	OSNA macro	32000	32000	10.37	2	>2150	>7700	0/15	0
1	1	LS84	148	DI	LUM B H-	40	0	20	HER2 NEG	2	2	1a	ALND Neg	LVI neg	38	30.06.2013	2	1	OSNA macro	9600	9600	9.17	2	>2150	>7700	0/24	0
2	2	LS117-118	226	DI	LUM B H-	90	60	20	HER2 NEG	2	2	1a	ALND pos	LVI pos	42	30.06.2013	2+2	2	OSNA macro	150000+86000	150000	11.92	2	>2150	>7700	1/12	1
1	1	LS102	30	DI	LUM A	50	50	10	HER2 NEG	3	2	1mi	ALND Neg	LVI pos	73	30.06.2012	1	1	OSNA micro	340	340	5.83	1	<2150	>7700	0/13	0
2	1	LS156	312	DI	LUM B H+	80	0	15	HER2 POS	3	2	1a	ALND Neg	LVI pos	54	30.06.2013	2	1	OSNA macro	730000	730000	13.5	2	>2150	>7700	0/10	0
3	1	LS103	293	DI	LUM B H+	70	0	25	HER2 POS	2	2	1a	ALND Neg	LVI pos	59	30.06.2013	2	1	OSNA macro	32000	32000	10.37	2	>2150	>7700	0/9	0
2	2	LS348-349	122	DI	LUM A	60	80	5	HER2 NEG	2	2	1a	ALND pos	LVI neg	59	30.06.2012	1+1	2	OSNA micro	280+4100	4100	8.32	2	>2150	>7700	1/10	1
2	2	LS327-328	221	LI	LUM A	60	80	5	HER2 NEG	2	2	1a	ALND pos	LVI neg	52	30.06.2013	1+2	2	OSNA macro	290+110000	110000	11.61	2	>2150	>7700	1/19	1
1	1	LS439	316	DI	LUM B H+	50	0	15	HER2 POS	3	2	1a	ALND pos	LVI pos	43	30.06.2013	2	1	OSNA macro	1800000	1800000	14.4	2	>2150	>7700	1/16	1
1	1	LS21	36	DI	LUM A	90	60	5	HER2 NEG	2	2	1mi	ALND Neg	LVI neg	76	30.06.2012	1	1	OSNA micro	360	360	5.89	1	<2150	>7700	5/16	0
1	1	LS167	181	DI	LUM B H-	80	40	20	HER2 NEG	3	2	1a	ALND pos	LVI pos	47	30.06.2013	2	1	OSNA macro	20000	20000	9.9	2	>2150	>7700	5/16	5
2	2	LS188	192	DI	LUM A	60	50	5	HER2 NEG	2	2	2a	ALND pos	LVI pos	46	30.06.2013	2+2	2	OSNA macro	27000+12000	27000	10.2	2	>2150	>7700	5/12	5
2	1	LS78	114	DI	LUM A	80	60	10	HER2 NEG	2	2	1a	ALND pos	LVI pos	58	30.06.2012	1	1	OSNA micro	3000	3000	8.01	2	>2150	>7700	2/24	2
1	1	LS303	140	DI	LUM A	60	60	5	HER2 NEG	3	2	1a	ALND pos	LVI pos	40	30.06.2012	2	1	OSNA macro	6810	6810	8.83	2	>2150	>7700	2/20	2
3	2	LS354-356	124	DI	LUM A	60	40	5	HER2 NEG	2	2	1mi	ALND Neg	LVI neg	52	30.06.2012	1+1	2	OSNA micro	330+4300	4300	8.37	2	>2150	>7700	2/18	0
1	1	LS170	46	LI	LUM A	90	80	10	HER2 NEG	2	2	1mi	ALND Neg	LVI neg	68	30.06.2012	1	1	OSNA micro	420	420	6.04	1	<2150	>7700	2/16	0
1	1	LS161	142	DI	TN	0	0	25	HER2 NEG	3	2	1a	ALND pos	LVI pos	52	30.06.2012	2	1	OSNA macro	7100	7100	8.87	2	>2150	>7700	2/18	2
1	1	LS369	229	DI	LUM B H-	60	0	5	HER2 NEG	2	2	1a	ALND pos	LVI pos	47	30.06.2013	2	1	OSNA macro	190000	190000	12.15	2	>2150	>7700	2/16	2
1	1	LS271	51	DI	LUM A	80	40	10	HER2 NEG	2	2	1mi	ALND Neg	LVI pos	65	30.06.2012	1	1	OSNA micro	470	470	6.15	1	<2150	>7700	9/15	0
2	1	LS416	66	DI	LUM B H-	70	10	22	HER2 NEG	2	2	1mi	ALND Neg	LVI pos	64	30.06.2012	1	1	OSNA micro	660	660	6.49	1	<2150	>7700	1/15	0
3	3	LS239-41	260	DI	LUM B H-	90	40	35	HER2 NEG	3	2	2	ALND pos	LVI pos	39	30.06.2013	2+2+2	3	OSNA macro	500000+2700000+1800000	2700000	14.81	2	>2150	>7700	3/10	3
2	1	LS339	137	MUCINOSO	LUM B H-	60	0	30	HER2 NEG	3	2	1a	ALND Neg	LVI neg	32	30.06.2012	2	1	OSNA macro	6100	6100	8.72	2	>2150	>7700	1/13	0
1	1	LS379	157	DI	LUM A	80	80	10	HER2 NEG	2	2	1a	ALND Neg	LVI pos	57	30.06.2013	2	1	OSNA macro	12000	12000	9.39	2	>2150	>7700	9/18	0
1	1	LS430	304	DI	LUM B H+	90	90	10	HER2 POS	2	2	1a	ALND Neg	LVI pos	66	30.06.2013	2	1	OSNA macro	160000	160000	11.98	2	>2150	>7700	1/11	0
1	1	LS69	259	DI	LUM A	90	90	10	HER2 NEG	2	2	1a	ALND pos	LVI pos	63	30.06.2013	2	1	OSNA macro	2400000	2400000	14.69	2	>2150	>7700	2/23	2
1	1	LS429	174	DI	LUM A	90	30	10	HER2 NEG	2	2	2a	ALND pos	LVI pos	41	30.06.2013	2	1	OSNA macro	16000	16000	9.68	2	>2150	>7700	9/15	9
1	1	LS47	227	DI	LUM B H-	90	40	30	HER2 NEG	2	2	1a	ALND pos	LVI neg	52	30.06.2013	2	1	OSNA macro	150000	150000	11.92	2	>2150	>7700	1/15	1
3	1	LS57	128	DI	LUM B H-	50	0	10	HER2 NEG	2	2	1a	ALND Neg	LVI neg	35	30.06.2012	2	1	OSNA macro	5000	5000	8.52	2	>2150	>7700	6/25	0
2	1	LS236	215	DI	LUM B H-	60	60	20	HER2 NEG	3	2	1	ALND Neg	LVI pos	50	30.06.2013	2	1	OSNA macro	72000	72000	11.18	2	>2150	>7700	1/20	0
1	1	LS50	220	DI	LUM A	70	20	1	HER2 NEG	2	2	1	ALND Neg	LVI pos	58	30.06.2013	2	1	OSNA macro	85000	85000	11.35	2	>2150	>7700	1/19	0
2	2	LS441-442	169	LI	LUM A	50	80	1	HER2 NEG	2	2	1a	ALND Neg	LVI neg	52	30.06.2013	2+1	2	OSNA macro	14000+1400	14000	9.55	2	>2150	>7700	2/26	0
2	2	LS12-LS13	297	DI	HS	0	0	10	HER2 POS	2	2	1a	ALND Neg	LVI pos	76	30.06.2013	2	1	OSNA macro	13000+53000	53000	10.88	2	>2150	>7700	10/20	0
1	1	LS120	241	DI	LUM A	90	30	10	HER2 NEG	2	2	1a	ALND Neg	LVI pos	69	30.06.2013	2	1	OSNA macro	650000	650000	13.38	2	>2150	>7700	1/20	0
2	1	LS248	235	DI	LUM A	90	70	1	HER2 NEG	3	2	1a	ALND Neg	LVI pos	56	30.06.2013	2	1	OSNA macro	460000	460000	13.04	2	>2150	>7700	1/14	0
2	1	LS312	168	DI	LUM A	90	50	10	HER2 NEG	3	2	3a	ALND pos	LVI pos	66	30.06.2013	2	1	OSNA macro	13000	13000	9.47	2	>2150	>7700	8/11	8
2	2	LS407	64	DI	TN	0	0	70	HER2 NEG	3	2	1mi	ALND Neg	LVI pos	54	30.06.2012	1+1	2	OSNA micro	620 +410	620	6.43	1	<2150	>7700	1/18	0
2	2	LS276-277	170	DI	LUM A	60	60	10	HER2 NEG	2	2	1a	ALND Neg	LVI pos	47	30.06.2013	2+2	2	OSNA macro	15000+6900	15000	9.62	2	>2150	>7700	2/31	0
1	1	LS359	98	DI	TN	0	0	50	HER2 NEG	3	2	3a	ALND pos	LVI pos	63	30.06.2012	1	1	OSNA micro	1600	1600	7.38	1	<2150	>7700	6/17	6
2	2	LS242-43	248	DI	LUM A	70	40	10	HER2 NEG	2	2	1a	ALND pos	LVI pos	45	30.06.2013	2+1	2	OSNA macro	1100000+1500	1100000	13.91	2	>2150	>7700	1/13	1
1	1	LS19	310	DI	LUM B H+	60	80	5	HER2 POS	2	2	2a	ALND pos	LVI pos	43	30.06.2013	2	1	OSNA macro	560000	560000	13.24	2	>2150	>7700	9/18	9
2	1	LS365	16	DI	LUM B H-	70	30	20	HER2 NEG	3	2	1mi	ALND Neg	LVI neg	72	30.06.2012	1	1	OSNA micro	300	300	5.7	1	<2150	>7700	2/17	0
2	1	LS93	271	DI	LUM B H+	80	80	30	HER2 POS	3	2	1a	ALND pos	LVI pos	69	30.06.2012	1	1	OSNA micro	1400	1400	7.24	1	<2150	>7700	1/11	1
2	1	LS216	191	DI	LUM A	80	90	5	HER2 NEG	3	2	1a	ALND pos	LVI pos	47	30.06.2013	2	1	OSNA macro	27000	27000	10.2	2	>2150	>7700	1/10	1
1	1	LS89	179	DI	LUM A	90	90	1	HER2 NEG	2	2	1a	ALND Neg	LVI pos	41	30.06.2013	2	1	OSNA macro	20000	20000	9.9	2	>2150	>7700	5/21	0
1	1	LS120	85	DI	LUM A	90	30	5	HER2 NEG	2	2	1mi	ALND Neg	LVI pos	47	30.06.2012	1	1	OSNA micro	1160	1160	7.06	1	<2150	>7700	1/19	0
1	1	LS97	276	DI	LUM B H+	90	80	30	HER2 POS	3	2	2a	ALND pos	LVI pos	52	30.06.2012	1	1	OSNA micro	3800	3800	8.24	2	>2150	>7700	2/10	2
1	1	LS325	158	DI	LUM B H-	80	50	15	HER2 NEG	2	2	1a	ALND Neg	LVI neg	67	30.06.2013	2	1	OSNA macro	12000	12000	9.39	2	>2150	>7700	4/25	0
2	1	LS198	193	DI	LUM A	90	90	1	HER2 NEG	2	2	1a	ALND pos	LVI neg	71	30.06.2013	2	1	OSNA macro	28000	28000	10.24	2	>2150	>7700	1/18	1
1	1	LS101	232	DI	LUM B H-	40	0	30	HER2 NEG	3	2	1a	ALND Neg	LVI pos	70	30.06.2013	2	1	OSNA macro	290000	290000	12.58	2	>2150	>7700	3/20	0
1	1	LS448	167	LI	LUM B H-	40	0	5	HER2 NEG	2	2	2	ALND pos	LVI pos	50	30.06.2013	2	1	OSNA macro	13000	13000	9.47	2	>2150	>7700	6/25	6
1	1	LS360	57	LI	LUM A	80	60	10	HER2 NEG	3	2	1mi	ALND Neg	LVI neg	68	30.06.2012	1	1	OSNA micro	540	540	6.29	1	<2150	>7700	1/17	0
1	1	LS344	189	DI	LUM B H-	90	90	15	HER2 NEG	2	2	1a	ALND Neg	LVI neg	63	30.06.2013	2	1	OSNA macro	27000	27000	10.2	2	>2150	>7700	1/16	0
1	1	LS53	283	DI	LUM B H+	40	40	50	HER2 POS	3	2	1a	ALND pos	LVI neg	54	30.06.2013	2	1	OSNA macro	14000	14000	9.55	2	>2150	>7700	1/20	1
1	1	LS411	133	DI	LUM B H-	80	60	30	HER2 NEG	2	2	0	ALND pos	LVI pos	38	30.06.2012	2	1	OSNA macro	5600	5600	8.63	2	>2150	>7700	1/19	1
1	1	LS99	309	DI	LUM B H+	90	90	15	HER2 POS	2	2	1	ALND pos	LVI pos	65	30.06.2013	2	1	OSNA macro	470000	470000	13.06	2	>2150	>7700	2/26	2
3	3	LS327-328-29	244	LI	LUM B H-	60	10	25	HER2 NEG	2	2	3a	ALND pos	LVI pos	56	30.06.2013	2+2+2	3	OSNA macro	950000+290000+430000	950000	13.76	2	>2150	>7700	10/20	10
1	1	LS82	281	DI	LUM B H+	40	0	20	HER2 POS	2	2	1a	ALND pos	LVI pos	74	30.06.2013	2	1	OSNA macro	10000	10000	9.21	2	>2150	>7700	1/20	1
2	2	LS126	73	DI	LUM B H-	30	0	30	HER2 NEG	3	2	3a	ALND pos	LVI pos	65	30.06.2012	1+1	2	OSNA micro	830+540	830	6.72	1	<2150	>7700	3/20	15
1	1	LS52	155	DI	LUM A	80	80	10	HER2 NEG	2	2	1a	ALND Neg	LVI pos	81	30.06.2013	2	1	OSNA macro	11000	11000	9.31	2	>2150	>7700	1/16	0
1	1	LS53	243	DI	LUM A	60	90	5	HER2 NEG	2	2	1	ALND Neg	LVI neg	76	30.06.2013	2	1	OSNA macro	800000	800000	13.59	2	>2150	>7700	2/19	0
2	1	LS424	172	DI	LUM B H-	70	90	20	HER2 NEG	2	2	1a	ALND Neg	LVI neg	80	30.06.2013	2	1	OSNA macro	15000	15000	9.62	2	>2150	>7700	1/19	0
1	1	LS162	70	DI	LUM A	90	90	5	HER2 NEG	2	2	1mi	ALND Neg	LVI neg	49	30.06.2012	1	1	OSNA micro	780	780	6.66	1	<2150	>7700	5/17	0
1	1	LS394	218	LI	LUM B H-	80	80	35	HER2 NEG	2	2	1a	ALND Neg	LVI pos	50	30.06.2013	2	1	OSNA macro	80000	80000	11.29	2	>2150	>7700	5/22	0
2	1	LS299	173	LI	LUM A	90	20	10	HER2 NEG	2	2	1	ALND pos	LVI pos	63	30.06.2013	2	1	OSNA macro	15000	15000	9.62	2	>2150	>7700	1/14	1
1	1	LS410	314	DI	HS	0	0	30	HER2 POS	3	2	1a	ALND pos	LVI pos	62	30.06.2013	2	1	OSNA macro	1300000	1300000	14.08	2	>2150	>7700	1/21	1
1	1	LS75	109	DI	LUM B H-	70	70	15	HER2 NEG	2	2	1a	ALND pos	LVI pos	50	30.06.2012	1	1	OSNA micro	2200	2200	7.7	2	>2150	>7700	1/18	1
2	2	LS146-147	71	DI	LUM A	70	70	10	HER2 NEG	2	2	1mi	ALND Neg	LVI neg	45	30.06.2012	1+1	2	OSNA micro	270+790	790	6.67	1	<2150	>7700	2/24	0
1	1	LS345	287	DI	LUM B H+	80	60	60	HER2 POS	3	2	1a	ALND Neg	LVI neg	45	30.06.2013	2	1	OSNA macro	18000	18000	9.8	2	>2150	>7700	1/12	0
3	3	LS246-427-248	258	LI	LUM B H-	80	40	35	HER2 NEG	3	2	1	ALND pos	LVI pos	46	30.06.2013	2+2+1	3	OSNA macro	83000+2300000+1400	2300000	14.65	2	>2150	>7700	2/31	2
1	1	LS351	299	DI	LUM B H+	60	80	5	HER2 POS	3	2	1a	ALND Neg	LVI pos	51	30.06.2013	2	1	OSNA macro	61000	61000	11.02	2	>2150	>7700	1/21	0
1	1	LS430	308	DI	LUM B H+	90	50	15	HER2 POS	3	2	2	ALND pos	LVI pos	76	30.06.2013	2	1	OSNA macro	290000	290000	12.58	2	>2150	>7700	3/12	3
1	1	LS164	219	DI	LUM B H-	80	70	30	HER2 NEG	2	2	1a	ALND Neg	LVI neg	66	30.06.2013	2	1	OSNA macro	82000	82000	11.31	2	>2150	>7700	2/21	0
1	1	LS346	279	DI	HS	0	0	25	HER2 POS	2	2	1	ALND Neg	LVI pos	65	30.06.2012	2	1	OSNA macro	5270	5270	8.57	2	>2150	>7700	4/22	0
2	1	LS70	26	DI	LUM A	70	50	10	HER2 NEG	3	2	1mi	ALND Neg	LVI pos	77	30.06.2012	1	1	OSNA micro	320	320	5.77	1	<2150	>7700	1/25	0
1	1	LS245	130	DI	LUM B H-	90	0	10	HER2 NEG	2	2	1a	ALND Neg	LVI pos	58	30.06.2012	2	1	OSNA macro	5300	5300	8.58	2	>2150	>7700	1/26	0
1	1	LS309	117	LI	LUM B H-	90	20	15	HER2 NEG	2	2a	1mi	ALND Neg	LVI neg	62	30.06.2012	1	1	OSNA micro	3300	3300	8.1	2	>2150	>7700	1/25	0
1	1	LS179	307	DI	LUM B H+	30	30	40	HER2 POS	3	2	1a	ALND Neg	LVI pos	58	30.06.2013	2	1	OSNA macro	290000	290000	12.58	2	>2150	>7700	1/18	0
1	1	LS201	178	DI	LUM B H-	80	0	25	HER2 NEG	3	2	1c	ALND pos	LVI pos	61	30.06.2013	2	1	OSNA macro	19000	19000	9.85	2	>2150	>7700	2/19	2
2	1	LS106	138	DI	TN	0	0	25	HER2 NEG	3	2	1a	ALND Neg	LVI neg	54	30.06.2012	2	1	OSNA macro	6700	6700	8.81	2	>2150	>7700	1/14	0
1	1	LS138	89	DI	LUM A	90	80	5	HER2 NEG	2	2	1mi	ALND Neg	LVI pos	76	30.06.2012	1	1	OSNA micro	1300	1300	7.17	1	<2150	>7700	3/16	0
1	1	LS76	305	DI	LUM B H+	80	80	35	HER2 POS	2	2	1a	ALND pos	LVI pos	54	30.06.2013	2	1	OSNA macro	170000	170000	12.04	2	>2150	>7700	1/13	1
2	1	LS397	210	DI	LUM B H-	90	70	15	HER2 NEG	2	2	1a	ALND Neg	LVI pos	54	30.06.2013	2	1	OSNA macro	57000	57000	10.95	2	>2150	>7700	1/15	0
2	1	LS129	284	DI	LUM B H+	80	80	20	HER2 POS	2	2	1a	ALND pos	LVI pos	50	30.06.2013	2	1	OSNA macro	15000	15000	9.62	2	>2150	>7700	2/17	2
1	1	LS304	311	DI	HS	0	0	25	HER2 POS	3	2	1c	ALND pos	LVI pos	31	30.06.2013	2	1	OSNA macro	580000	580000	13.27	2	>2150	>7700	2/12	2
2	2	LS302-303	69	DI	TN	0	0	50	HER2 NEG	2	2	1mi	ALND Neg	LVI neg	48	30.06.2012	1+1	2	OSNA micro	710+320	710	6.57	1	<2150	>7700	3/19	0
2	1	LS387	112	DI	LUM A	90	90	5	HER2 NEG	2	2	1a	ALND pos	LVI pos	44	30.06.2012	1	1	OSNA micro	2700	2700	7.9	2	>2150	>7700	1/13	1
2	1	LS14	59	DI	LUM B H-	70	10	5	HER2 NEG	2	2	1mi	ALND Neg	LVI neg	69	30.06.2012	1	1	OSNA micro	540	540	6.29	1	<2150	>7700	1/12	0
1	1	LS370	270	DI	LUM B H+	60	60	40	HER2 POS	2	1c	1mi	ALND Neg	LVI neg	46	30.06.2012	1	1	OSNA micro	1400	1400	7.24	1	<2150	>7700	1/22	0
1	1	LS389	318	DI	LUM B H+	70	0	30	HER2 POS	2	1c	2a	ALND pos	LVI pos	58	30.06.2013	2	1	OSNA macro	8900000	8900000	16	2	>2150	>7700	5/21	5
1	1	LS320	306	DI	LUM B H+	80	10	20	HER2 POS	2	1b	1a	ALND Neg	LVI neg	56	30.06.2013	2	1	OSNA macro	280000	280000	12.54	2	>2150	>7700	7/13	0
2	1	LS44	256	DI	LUM A	90	30	10	HER2 NEG	2	1b	1a	ALND Neg	LVI neg	74	30.06.2013	2	1	OSNA macro	2200000	2200000	14.6	2	>2150	>7700	2/20	0
2	2	LS364-365	278	DI	LUM B H+	60	50	15	HER2 POS	2	1c	1mi	ALND Neg	LVI pos	46	30.06.2012	1+1	2	OSNA micro	1500+4700	4700	8.46	2	>2150	>7700	2/15	0
1	1	LS111	208	DI	LUM A	80	70	5	HER2 NEG	2	1c	1a	ALND Neg	LVI neg	67	30.06.2013	2	1	OSNA macro	53000	53000	10.88	2	>2150	>7700	11/15	0
1	1	LS107	251	DI	LUM A	90	40	10	HER2 NEG	3	1c	1a	ALND pos	LVI pos	65	30.06.2013	2	1	OSNA macro	1400000	1400000	14.15	2	>2150	>7700	1/19	1
1	1	LS254	205	DI	LUM A	80	90	1	HER2 NEG	2	1c	1a	ALND Neg	LVI neg	52	30.06.2013	2	1	OSNA macro	41000	41000	10.62	2	>2150	>7700	0/16	0
1	1	LS19	245	DI	LUM B H-	60	0	25	HER2 NEG	3	1c	1a	ALND Neg	LVI pos	43	30.06.2013	2	1	OSNA macro	990000	990000	13.81	2	>2150	>7700	0/13	0
2	1	LS59	131	DI	LUM A	90	90	1	HER2 NEG	1	1b	1a	ALND Neg	LVI neg	45	30.06.2012	2	1	OSNA macro	5400	5400	8.59	2	>2150	>7700	0/15	0
1	1	LS194	250	DI	LUM B H-	90	20	25	HER2 NEG	2	1c	1a	ALND Neg	LVI pos	54	30.06.2013	2	1	OSNA macro	1300000	1300000	14.08	2	>2150	>7700	0/9	0
2	1	LS21	82	DI	LUM A	80	80	10	HER2 NEG	1	1b	1mi	ALND Neg	LVI neg	56	30.06.2012	1	1	OSNA micro	1000	1000	6.91	1	<2150	>7700	0/23	0
1	1	LS118	164	LI	LUM A	70	90	10	HER2 NEG	2	1c	1a	ALND Neg	LVI pos	48	30.06.2013	2	1	OSNA macro	13000	13000	9.47	2	>2150	>7700	0/20	0
2	1	LS401	285	DI	LUM B H+	90	20	25	HER2 POS	2	1c	1a	ALND Neg	LVI pos	55	30.06.2013	2	1	OSNA macro	16000	16000	9.68	2	>2150	>7700	0/14	0
1	1	LS41	162	DI	LUM A	70	70	5	HER2 NEG	2	1c	1a	ALND Neg	LVI pos	75	30.06.2013	2	1	OSNA macro	13000	13000	9.47	2	>2150	>7700	0/13	0
2	2	LS250+251	282	DI	LUM B H+	80	30	25	HER2 POS	3	1c	2a	ALND pos	LVI pos	37	30.06.2013	2+1	2	OSNA macro	13000+2300	13000	9.47	2	>2150	>7700	4/12	4
1	1	LS40	80	DI	LUM A	60	70	10	HER2 NEG	2	1b	1mi	ALND Neg	LVI neg	72	30.06.2012	1	1	OSNA micro	1000	1000	6.91	1	<2150	>7700	0/15	0
1	1	LS18	67	DI	LUM A	60	30	10	HER2 NEG	2	1c	1mi	ALND Neg	LVI neg	63	30.06.2012	1	1	OSNA micro	690	690	6.54	1	<2150	>7700	0/21	0
1	1	LS45	288	DI	HS	0	0	25	HER2 POS	2	1b	3b	ALND pos	LVI pos	49	30.06.2013	2	1	OSNA macro	18000	18000	9.8	2	>2150	>7700	4/25	4
1	1	LS48	146	DI	LUM B H-	40	40	15	HER2 NEG	2	1b	1	ALND Neg	LVI pos	57	30.06.2013	2	1	OSNA macro	8800	8800	9.08	2	>2150	>7700	0/15	0
1	1	LS136	22	DI	LUM A	90	30	10	HER2 NEG	3	1a	1mi	ALND Neg	LVI neg	47	30.06.2012	1	1	OSNA micro	320	320	5.77	1	<2150	>7700	0/18	0
1	1	LS11	110	DI	LUM A	80	60	1	HER2 NEG	1	1b	1mi	ALND Neg	LVI pos	48	30.06.2012	1	1	OSNA micro	2300	2300	7.74	2	>2150	>7700	0/15	0
1	1	LS92	25	DI	LUM B H-	70	40	20	HER2 NEG	2	1c	1mi	ALND Neg	LVI pos	47	30.06.2012	1	1	OSNA micro	320	320	5.77	1	<2150	>7700	0/5	0
3	3	LS112-114	200	DI	LUM B H-	90	40	20	HER2 NEG	3	1c	2a	ALND pos	LVI pos	61	30.06.2013	2	1	OSNA macro	18,12,34.000	34000	10.43	2	>2150	>7700	2/15	2
1	1	LS71	12	DI	LUM A	70	20	10	HER2 NEG	2	1b	1mi	ALND Neg	LVI pos	42	30.06.2012	1	1	OSNA micro	270	270	5.6	1	<2150	>7700	0/27	0
1	1	LS400	224	DI	LUM B H-	80	30	20	HER2 NEG	3	1c	2a	ALND pos	LVI pos	62	30.06.2013	2	1	OSNA macro	140000	140000	11.85	2	>2150	>7700	3/20	3
2	2	LS459-460	132	DI	LUM A	90	90	10	HER2 NEG	2	1c	1	ALND Neg	LVI pos	42	30.06.2012	2+1	2	OSNA macro	5600+260	5600	8.63	2	>2150	>7700	0/14	0
1	1	LS312	261	DI	LUM B H+	70	30	20	HER2 POS	2	1mi	1mi	ALND Neg	LVI neg	31	30.06.2012	1	1	OSNA micro	320	320	5.77	1	<2150	>7700	0/22	0
1	1	LS440	149	LI	LUM A	80	80	5	HER2 NEG	2	1c	1	ALND pos	LVI pos	39	30.06.2013	2	1	OSNA macro	9900	9900	9.2	2	>2150	>7700	1/34	1
1	1	LS29	238	LI	LUM B H-	80	20	15	HER2 NEG	2	1c	1a	ALND Neg	LVI neg	66	30.06.2013	2	1	OSNA macro	530000	530000	13.18	2	>2150	>7700	0/11	0
1	1	LS248	225	DI	LUM A	60	70	1	HER2 NEG	2	1c(m)	1a	ALND Neg	LVI neg	51	30.06.2013	2	1	OSNA macro	150000	150000	11.92	2	>2150	>7700	0/19	0
3	2	LS121+122	228	DI	LUM B H-	80	80	15	HER2 NEG	2	1c	1a	ALND pos	LVI pos	41	30.06.2013	2+1	2	OSNA macro	160000+830	160000	11.98	2	>2150	>7700	1/17	1
2	2	LS426-427	255	DI	LUM A	80	80	5	HER2 NEG	2	1c	1a	ALND pos	LVI pos	59	30.06.2013	2+2	2	OSNA macro	770000+1800000	1800000	14.4	2	>2150	>7700	1/16	1
1	1	LS390	108	DI	TN	0	0	70	HER2 NEG	2	1c	1mi	ALND Neg	LVI neg	61	30.06.2012	1	1	OSNA micro	2200	2200	7.7	2	>2150	>7700	2/11	0
1	1	LS1	18	DI	LUM A	90	60	5	HER2 NEG	2	1mi	1mi	ALND Neg	LVI neg	40	30.06.2012	1	1	OSNA micro	320	320	5.77	1	<2150	>7700	1/17	0
1	1	LS341	44	DI	LUM A	90	90	10	HER2 NEG	2	1a	1mi	ALND Neg	LVI neg	63	30.06.2012	1	1	OSNA micro	410	410	6.02	1	<2150	>7700	0/6	0
2	1	LS330	76	DI	LUM A	90	60	10	HER2 NEG	2	1b	1mi	ALND Neg	LVI neg	50	30.06.2012	1	1	OSNA micro	920	920	6.82	1	<2150	>7700	0/6	0
3	1	LS63	13	DI	LUM B H-	80	70	20	HER2 NEG	2	1c	1mi	ALND Neg	LVI pos	51	30.06.2012	1	1	OSNA micro	270	270	5.6	1	<2150	>7700	0/8	0
1	1	LS128	159	DI	LUM A	20	20	10	HER2 NEG	3	1c	1a	ALND Neg	LVI pos	38	30.06.2013	2	1	OSNA macro	12000	12000	9.39	2	>2150	>7700	0/20	0
2	1	ls170-171	171	DI	LUM B H-	80	30	20	HER2 NEG	2	1C	1a	ALND Neg	LVI pos	64	30.06.2013	2	2	OSNA macro	15000	15000	9.62	2	>2150	>7700	0/13	0
1	1	LS456	166	DI	LUM A	60	30	10	HER2 NEG	3	1c	1c	ALND pos	LVI pos	52	30.06.2013	2	1	OSNA macro	13000	13000	9.47	2	>2150	>7700	2/11	2
1	1	LS45	223	DI	LUM A	90	80	10	HER2 NEG	1	1c	1a	ALND Neg	LVI neg	70	30.06.2013	2	1	OSNA macro	134000	134000	11.81	2	>2150	>7700	0/23	0
3	1	LS403	136	DI	LUM B H-	90	0	10	HER2 NEG	2	1c	1a	ALND Neg	LVI neg	74	30.06.2012	2	1	OSNA macro	5800	5800	8.67	2	>2150	>7700	0/6	0
2	2	LS240-241	275	DI	HS	0	0	30	HER2 POS	3	1c	1a	ALND pos	LVI pos	46	30.06.2012	1+1	2	OSNA micro	3200+690	3200	8.07	2	>2150	>7700	1/17	1
1	1	LS172	265	DI	LUM B H+	20	70	25	HER2 POS	2	1c	1mi	ALND Neg	LVI neg	52	30.06.2012	1	1	OSNA micro	880	880	6.78	1	<2150	>7700	0/11	0
2	1	LS74	56	DI	LUM B H-	90	90	15	HER2 NEG	2	1c	1mi	ALND Neg	LVI neg	64	30.06.2012	1	1	OSNA micro	540	540	6.29	1	<2150	>7700	0/13	0
1	1	LS255	106	LI	TN	0	0	15	HER2 NEG	2	1c	1a	ALND pos	LVI pos	52	30.06.2012	1	1	OSNA micro	2100	2100	7.65	1	<2150	>7700	1/19	1
2	2	LS201	212	DI	LUM A	70	20	10	HER2 NEG	3	1c	1a	ALND pos	LVI pos	49	30.06.2013	2+2	2	OSNA macro	61000+6100	61000	11.02	2	>2150	>7700	2/7	2
1	1	LS389	206	LI	LUM A	80	70	5	HER2 NEG	2	1c	1a	ALND Neg	LVI pos	39	30.06.2013	2	1	OSNA macro	47000	47000	10.76	2	>2150	>7700	1/18	0
1	1	LS219	126	DI	LUM B H-	50	50	25	HER2 NEG	2	1c	1a	ALND pos	LVI neg	46	30.06.2012	1	1	OSNA micro	4700	4700	8.46	2	>2150	>7700	1/18	1
1	1	LS168	87	DI	LUM A	90	80	5	HER2 NEG	2	1b	1mi	ALND Neg	LVI pos	40	30.06.2012	1	1	OSNA micro	1200	1200	7.09	1	<2150	>7700	1/16	0
2	1	LS279	38	DI	LUM B H-	90	60	15	HER2 NEG	2	1b	1mi	ALND Neg	LVI neg	73	30.06.2012	1	1	OSNA micro	360	360	5.89	1	<2150	>7700	0/8	0
1	1	LS14	23	LI	LUM A	60	60	1	HER2 NEG	1	1b	1mi	ALND Neg	LVI neg	54	30.06.2012	1	1	OSNA micro	320	320	5.77	1	<2150	>7700	0/20	0
1	1	LS385	268	DI	HS	0	0	20	HER2 POS	2	1mi	1mi	ALND Neg	LVI neg	53	30.06.2012	1	1	OSNA micro	1100	1100	7	1	<2150	>7700	0/17	0
2	1	LS380	216	LI	LUM A	90	80	10	HER2 NEG	2	1a	2	ALND pos	LVI pos	49	30.06.2013	2	1	OSNA macro	76000	76000	11.24	2	>2150	>7700	3/20	3
3	1	LS77	266	DI	LUM B H+	60	80	25	HER2 POS	3	1c	1mi	ALND Neg	LVI pos	57	30.06.2012	1	1	OSNA micro	950	950	6.86	1	<2150	>7700	0/28	0
1	1	LS154	75	DI	LUM A	70	30	5	HER2 NEG	2	1c	1mi	ALND Neg	LVI neg	61	30.06.2012	1	1	OSNA micro	880	880	6.78	1	<2150	>7700	0/11	0
1	1	LS441	107	DI	LUM B H-	70	50	20	HER2 NEG	2	1c	1mi	ALND Neg	LVI pos	59	30.06.2012	1	1	OSNA micro	2200	2200	7.7	2	>2150	>7700	0/13	0
1	1	LS418	3	LI	TN	0	0	20	HER2 NEG	2	1c	1mi	ALND Neg	LVI neg	80	30.06.2012	1	1	OSNA micro	260	260	5.56	1	<2150	>7700	0/15	0
1	1	LS86	214	DI	LUM A	60	60	5	HER2 NEG	2	1c	1a	ALND Neg	LVI neg	64	30.06.2013	2	1	OSNA macro	67000	67000	11.11	2	>2150	>7700	0/17	0
2	2	LS43-44	253	DI	LUM B H-	80	80	15	HER2 NEG	2	1c	1a	ALND Neg	LVI pos	44	30.06.2013	2+2	2	OSNA macro	290000+1500000	1500000	14.22	2	>2150	>7700	1/16	1
1	1	LS22	207	DI	LUM A	80	60	5	HER2 NEG	2	1b	1a	ALND Neg	LVI pos	52	30.06.2013	2	1	OSNA macro	53000	53000	10.88	2	>2150	>7700	0/10	0
1	1	LS139	28	DI	LUM A	90	90	10	HER2 NEG	2	1c	1mi	ALND Neg	LVI neg	64	30.06.2012	1	1	OSNA micro	340	340	5.83	1	<2150	>7700	0/12	0
1	1	LS23	100	DI	LUM A	90	90	5	HER2 NEG	2	1	1mi	ALND Neg	LVI neg	47	30.06.2013	1	1	OSNA micro	1900	1900	7.55	1	<2150	>7700	0/10	0
1	1	LS223	201	LI	LUM A	70	80	10	HER2 NEG	2	1c(m)	1c	ALND pos	LVI neg	69	30.06.2013	2	1	OSNA macro	35000	35000	10.46	2	>2150	>7700	2/19	2
1	1	LS406	24	DI	LUM A	90	60	10	HER2 NEG	1	1a	1mi	ALND Neg	LVI neg	50	30.06.2012	1	1	OSNA micro	320	320	5.77	1	<2150	>7700	1/19	0
1	1	LS40	123	DI	LUM B H-	90	0	5	HER2 NEG	2	1c	1a	ALND pos	LVI pos	65	30.06.2012	1	1	OSNA micro	4100	4100	8.32	2	>2150	>7700	1/19	1
2	1	LS172	267	DI	LUM B H+	90	70	40	HER2 POS	3	1c	1mi	ALND Neg	LVI pos	35	30.06.2012	1	1	OSNA micro	1000	1000	6.91	1	<2150	>7700	5/22	0
1	1	LS362	127	LI	LUM A	70	40	3	HER2 NEG	2	1c	1mi	ALND Neg	LVI pos	52	30.06.2012	1	1	OSNA micro	4900	4900	8.5	2	>2150	>7700	11/15	0
1	1	LS164	68	DI	LUM B H-	70	10	5	HER2 NEG	2	1b	1mi	ALND Neg	LVI pos	52	30.06.2012	1	1	OSNA micro	710	710	6.57	1	<2150	>7700	1/12	0
1	1	LS276	147	DI	LUM B H-	90	90	15	HER2 NEG	2	1c	1a	ALND Neg	LVI pos	67	30.06.2013	2	1	OSNA macro	8900	8900	9.09	2	>2150	>7700	4/24	0
1	1	LS87	231	DI	LUM A	50	50	10	HER2 NEG	2	1c	1a	ALND Neg	LVI pos	71	30.06.2013	2	1	OSNA macro	290000	290000	12.58	2	>2150	>7700	2/24	0
2	1	LS108	143	LI	LUM A	80	80	5	HER2 NEG	2	1c	1a	ALND pos	LVI pos	43	30.06.2012	2	1	OSNA macro	7100	7100	8.87	2	>2150	>7700	5/17	5
2	2	LS438	61	DI	LUM A	90	90	1	HER2 NEG	2	1c	1mi	ALND Neg	LVI pos	66	30.06.2012	1+1	2	OSNA micro	620+620	620	6.43	1	<2150	>7700	3/18	0
1	1	LS61	273	DI	LUM B H+	70	80	15	HER2 POS	3	1c	2a	ALND pos	LVI pos	52	30.06.2012	1	1	OSNA micro	2300	2300	7.74	2	>2150	>7700	5/22	5
2	1	LS27	8	DI	LUM A	90	90	10	HER2 NEG	2	1a	1mi	ALND Neg	LVI neg	44	30.06.2012	1	1	OSNA micro	270	270	5.6	1	<2150	>7700	1/12	0
2	1	LS377	180	DI	LUM B H-	70	60	25	HER2 NEG	2	1c	3a	ALND pos	LVI pos	76	30.06.2013	2	1	OSNA macro	20000	20000	9.9	2	>2150	>7700	11/15	11
3	2	LS349-350	313	LI	LUM B H+	60	50	15	HER2 POS	2	1b	1a	ALND pos	LVI pos	52	30.06.2013	2+2	2	OSNA macro	9100+760000	760000	13.54	2	>2150	>7700	1/12	1
2	1	LS172	92	DI	LUM A	70	20	5	HER2 NEG	2	1c	1mi	ALND Neg	LVI pos	70	30.06.2012	1	1	OSNA micro	1400	1400	7.24	1	<2150	>7700	1/25	0
1	1	LS20	175	DI	LUM A	80	80	1	HER2 NEG	2	1c	1a	ALND Neg	LVI pos	47	30.06.2013	2	1	OSNA macro	17000	17000	9.74	2	>2150	>7700	1/26	0
2	2	LS403-404	280	DI	LUM B H+	80	15	40	HER2 POS	3	1c	1a	ALND Neg	LVI pos	62	30.06.2012	2+1	2	OSNA macro	6900+2200	6900	8.84	2	>2150	>7700	0/21	0
2	1	LS90	102	DI	LUM A	60	40	1	HER2 NEG	2	1c	1mi	ALND Neg	LVI neg	49	30.06.2012	1	1	OSNA micro	2000	2000	7.6	1	<2150	>7700	0/17	0
1	1	LS366	163	DI	LUM A	50	20	5	HER2 NEG	2	1b	1a	ALND Neg	LVI neg	60	30.06.2013	2	1	OSNA macro	13000	13000	9.47	2	>2150	>7700	0/20	0
2	2	LS65-66	150	DI	LUM A	70	70	5	HER2 NEG	2	1b	1	ALND Neg	LVI pos	51	30.06.2013	2+1	2	OSNA macro	10000+ 720	10000	9.21	2	>2150	>7700	0/12	0
1	1	LS226	289	DI	HS	0	0	25	HER2 POS	2	1c	1a	ALND Neg	LVI pos	37	30.06.2013	2	1	OSNA macro	22700	22700	10.03	2	>2150	>7700	0/15	0
1	1	LS228	177	DI	LUM A	40	30	10	HER2 NEG	2	1c	1a	ALND Neg	LVI neg	72	30.06.2013	2	1	OSNA macro	17300	17300	9.76	2	>2150	>7700	0/17	0
1	1	LS331	139	DI	LUM B H-	80	10	10	HER2 NEG	3	1c	1a	ALND Neg	LVI pos	61	30.06.2012	2	1	OSNA macro	6800	6800	8.82	2	>2150	>7700	0/18	0
1	1	LS17	104	DI	LUM B H-	80	60	15	HER2 NEG	2	1c	1mi	ALND Neg	LVI pos	60	30.06.2012	1	1	OSNA micro	2100	2100	7.65	1	<2150	>7700	0/13	0
1	1	LS385	10	DI	TN	0	0	40	HER2 NEG	3	1c	1mi	ALND Neg	LVI neg	35	30.06.2012	1	1	OSNA micro	270	270	5.6	1	<2150	>7700	0/18	0
1	1	LS317	97	DI	LUM A	70	50	5	HER2 NEG	2	1b	1mi	ALND Neg	LVI pos	49	30.06.2012	1	1	OSNA micro	1600	1600	7.38	1	<2150	>7700	0/9	0
2	2	LS338-339	254	DI	LUM B H-	70	0	1	HER2 NEG	2	1c	2a	ALND pos	LVI pos	73	30.06.2013	2+2	2	OSNA macro	1500000+1000000	1500000	14.22	2	>2150	>7700	4/24	4
3	1	LS17	111	DI	LUM A	60	50	5	HER2 NEG	2	1c	1mi	ALND Neg	LVI neg	50	30.06.2012	1	1	OSNA micro	2300	2300	7.74	2	>2150	>7700	0/6	0
1	1	LS38	203	DI	LUM B H-	90	0	25	HER2 NEG	3	1b	1a	ALND Neg	LVI neg	71	30.06.2013	2	1	OSNA macro	40000	40000	10.6	2	>2150	>7700	0/7	0
1	1	LS434	233	DI	LUM A	30	50	10	HER2 NEG	3	1c	1a	ALND Neg	LVI neg	48	30.06.2013	2	1	OSNA macro	347000	347000	12.76	2	>2150	>7700	0/15	0
1	1	LS407	247	DI	LUM A	90	30	5	HER2 NEG	2	1c	1a	ALND Neg	LVI pos	64	30.06.2013	2	1	OSNA macro	1000000	1000000	13.82	2	>2150	>7700	0/15	0
1	1	LS390	234	LI	LUM A	80	30	1	HER2 NEG	2	1c	1a	ALND pos	LVI pos	47	30.06.2013	2	1	OSNA macro	400000	400000	12.9	2	>2150	>7700	2/24	2
1	1	LS325	125	DI	LUM B H-	80	80	20	HER2 NEG	2	1c	1a	ALND pos	LVI neg	41	30.06.2012	1	1	OSNA micro	4300	4300	8.37	2	>2150	>7700	1/12	1
1	1	LS171	301	DI	LUM B H+	90	80	5	HER2 POS	2	1c	2a	ALND pos	LVI pos	75	30.06.2013	2	1	OSNA macro	110000	110000	11.61	2	>2150	>7700	3/18	3
1	1	LS322	195	DI	LUM A	90	30	10	HER2 NEG	2	1b	1a	ALND Neg	LVI neg	59	30.06.2013	2	1	OSNA macro	32000	32000	10.37	2	>2150	>7700	0/15	0
1	1	LS93	246	DI	LUM B H-	50	30	20	HER2 NEG	2	1c	1a	ALND Neg	LVI neg	48	30.06.2013	2	1	OSNA macro	1000000	1000000	13.82	2	>2150	>7700	0/12	0
1	1	LS415	94	DI	LUM B H-	80	15	15	HER2 NEG	2	1c	1mi	ALND Neg	LVI pos	59	30.06.2012	1	1	OSNA micro	1400	1400	7.24	1	<2150	>7700	0/16	0
1	1	LS184	277	DI	LUM B H+	60	0	25	HER2 POS	2	1c	1a	ALND pos	LVI pos	71	30.06.2012	1	1	OSNA micro	4300	4300	8.37	2	>2150	>7700	1/21	1
3	1	LS411	41	DI	LUM A	90	80	10	HER2 NEG	2	1b	1mi	ALND Neg	LVI neg	61	30.06.2012	1	1	OSNA micro	400	400	5.99	1	<2150	>7700	0/25	0
1	1	LS49	90	DI	LUM B H-	90	90	20	HER2 NEG	2	1C	1mi	ALND Neg	LVI neg	46	30.06.2012	1	1	OSNA micro	1300	1300	7.17	1	<2150	>7700	0/17	0
2	2	LS10-11	249	DI	LUM A	90	90	10	HER2 NEG	2	1c	1a	ALND pos	LVI pos	54	30.06.2013	2+2	2	OSNA macro	1200000+170000	1200000	14	2	>2150	>7700	1/12	1
1	1	LS206	190	DI	LUM A	90	80	10	HER2 NEG	2	1c	1a	ALND Neg	LVI pos	48	30.06.2013	2	1	OSNA macro	27000	27000	10.2	2	>2150	>7700	0/19	0
1	1	LS208	50	DI	LUM A	80	20	3	HER2 NEG	2	1a	1mi	ALND Neg	LVI neg	63	30.06.2012	1	1	OSNA micro	470	470	6.15	1	<2150	>7700	0/20	0
2	1	LS155	88	DI	LUM A	90	40	5	HER2 NEG	2	1c	1mi	ALND Neg	LVI neg	63	30.06.2012	1	1	OSNA micro	1210	1210	7.1	1	<2150	>7700	0/12	0
2	1	LS395	91	DI	LUM A	80	80	10	HER2 NEG	2	1c	1mi	ALND Neg	LVI neg	36	30.06.2012	1	1	OSNA micro	1400	1400	7.24	1	<2150	>7700	0/12	0
1	1	LS41	217	DI	LUM B H-	80	80	15	HER2 NEG	3	1c	1a	ALND pos	LVI pos	47	30.06.2013	2	1	OSNA macro	78000	78000	11.26	2	>2150	>7700	2/21	2
1	1	LS254	165	DI	LUM A	90	20	3	HER2 NEG	2	1c	1a	ALND Neg	LVI neg	65	30.06.2013	2	1	OSNA macro	13000	13000	9.47	2	>2150	>7700	0/21	0
1	1	LS30	47	DI	LUM A	80	80	5	HER2 NEG	2	1b	1mi	ALND Neg	LVI neg	46	30.06.2012	1	1	OSNA micro	470	470	6.15	1	<2150	>7700	0/12	0
2	1	LS217	11	DI	LUM B H-	20	0	20	HER2 NEG	2	1a	1mi	ALND Neg	LVI neg	50	30.06.2012	1	1	OSNA micro	270	270	5.6	1	<2150	>7700	0/22	0
3	3	LS178-80	134	DI	LUM A	60	60	10	HER2 NEG	2	1c	2a	ALND pos	LVI pos	72	30.06.2012	1+2+1	3	OSNA macro	400+5600+260	5600	8.63	2	>2150	>7700	4/22	4
1	1	LS49	45	DI	LUM A	90	90	10	HER2 NEG	2	1c	1mi	ALND Neg	LVI pos	46	30.06.2012	1	1	OSNA micro	420	420	6.04	1	<2150	>7700	0/12	0
1	1	LS4	62	DI	LUM A	90	70	10	HER2 NEG	2	1c	1mi	ALND Neg	LVI pos	80	30.06.2012	1	1	OSNA micro	620	620	6.43	1	<2150	>7700	0/18	0
1	1	LS57	72	DI	LUM B H-	90	90	15	HER2 NEG	1	1b	1mi	ALND Neg	LVI neg	74	30.06.2012	1	1	OSNA micro	830	830	6.72	1	<2150	>7700	0/15	0
2	1	LS222	15	DI	LUM A	90	90	5	HER2 NEG	2	1a	1mi	ALND Neg	LVI neg	42	30.06.2012	1	1	OSNA micro	290	290	5.67	1	<2150	>7700	0/26	0
2	2	LS246-47	211	DI	LUM B H-	80	80	40	HER2 NEG	2	1b	1a	ALND Neg	LVI pos	69	30.06.2013	2+1	2	OSNA macro	58000+1100	58000	10.97	2	>2150	>7700	0/22	0
2	1	LS83	156	DI	LUM A	90	50	10	HER2 NEG	2	1b	1a	ALND Neg	LVI pos	35	30.06.2013	1	1	OSNA micro	12000	12000	9.39	2	>2150	>7700	0/10	0
1	1	LS388	209	DI	LUM B H-	90	70	20	HER2 NEG	2	1b	1a	ALND pos	LVI neg	43	30.06.2013	2	1	OSNA macro	56000	56000	10.93	2	>2150	>7700	1/25	1
1	1	LS3	2	DI	LUM B H-	80	80	25	HER2 NEG	2	1b	1mi	ALND Neg	LVI pos	47	30.06.2012	1	1	OSNA micro	260	260	5.56	1	<2150	>7700	0/15	0
1	1	LS416	185	DI	LUM A	70	70	10	HER2 NEG	2	1c	1a	ALND Neg	LVI neg	59	30.06.2013	2	1	OSNA macro	25000	25000	10.13	2	>2150	>7700	0/24	0
1	1	LS68	119	DI	LUM B H-	90	30	20	HER2 NEG	2	1c	1a	ALND pos	LVI pos	72	30.06.2012	1	1	OSNA micro	3400	3400	8.13	2	>2150	>7700	1/26	1
1	1	LS376	184	DI	LUM B H-	70	0	5	HER2 NEG	2	1c	1a	ALND Neg	LVI pos	50	30.06.2013	2	1	OSNA macro	25000	25000	10.13	2	>2150	>7700	0/14	0
1	1	LS60	93	DI	LUM A	60	60	5	HER2 NEG	3	1c	1mi	ALND Neg	LVI pos	73	30.06.2012	1	1	OSNA micro	1400	1400	7.24	1	<2150	>7700	0/13	0
1	1	LS278	302	DI	HS	0	0	35	HER2 POS	2	1c	1a	ALND pos	LVI pos	43	30.06.2013	2	1	OSNA macro	111000	111000	11.62	2	>2150	>7700	1/25	1
1	1	LS40	239	DI	LUM B H-	70	80	20	HER2 NEG	3	1C	1a	ALND Neg	LVI pos	48	30.06.2013	2	1	OSNA macro	580000	580000	13.27	2	>2150	>7700	0/15	0
2	1	LS131	37	DI	LUM A	90	70	5	HER2 NEG	2	1c	1mi	ALND Neg	LVI neg	70	30.06.2012	1	1	OSNA micro	360	360	5.89	1	<2150	>7700	0/21	0
1	1	LS420	7	DI	LUM B H-	60	30	15	HER2 NEG	2	1b	1mi	ALND Neg	LVI neg	50	30.06.2012	1	1	OSNA micro	260	260	5.56	1	<2150	>7700	0/7	0
1	1	LS192	269	DI	LUM B H+	70	20	15	HER2 POS	2	1c	1mi	ALND Neg	LVI neg	42	30.06.2012	1	1	OSNA micro	1380	1380	7.23	1	<2150	>7700	0/20	0
2	1	LS329	222	DI	LUM A	90	90	1	HER2 NEG	2	1b	1a	ALND Neg	LVI neg	43	30.06.2013	2	1	OSNA macro	114000	114000	11.64	2	>2150	>7700	0/17	0
1	1	LS394	204	DI	LUM B H-	50	50	50	HER2 NEG	3	1c	1a	ALND Neg	LVI neg	47	30.06.2013	2	1	OSNA macro	41000	41000	10.62	2	>2150	>7700	0/12	0
1	1	LS435	77	DI	LUM A	90	90	5	HER2 NEG	2	1c	1mi	ALND Neg	LVI neg	48	30.06.2012	1	1	OSNA micro	940	940	6.85	1	<2150	>7700	0/21	0
1	1	LS273	264	DI	HS	0	0	40	HER2 POS	3	1a	1mi	ALND Neg	LVI neg	59	30.06.2012	1	1	OSNA micro	620	620	6.43	1	<2150	>7700	0/13	0
2	2	LS317-318	120	DI	LUM A	80	60	5	HER2 NEG	2	1c	1mi	ALND Neg	LVI neg	40	30.06.2012	1+1	2	OSNA micro	3500+470	3500	8.16	2	>2150	>7700	0/20	0
1	1	LS112	58	DI	LUM A	90	90	5	HER2 NEG	2	1b	1mi	ALND Neg	LVI pos	75	30.06.2012	1	1	OSNA micro	540	540	6.29	1	<2150	>7700	0/15	0
1	1	LS197	154	DI	LUM A	70	30	10	HER2 NEG	2	1c	1a	ALND pos	LVI pos	49	30.06.2013	2	1	OSNA macro	10320	10320	9.24	2	>2150	>7700	1/18	1
1	1	LS31	188	DI	LUM B H-	60	0	20	HER2 NEG	2	1c	1a	ALND pos	LVI neg	66	30.06.2013	2	1	OSNA macro	26000	26000	10.17	2	>2150	>7700	1/11	1
1	1	LS7	79	DI	TN	0	0	45	HER2 NEG	2	1c	1mi	ALND Neg	LVI neg	60	30.06.2012	1	1	OSNA micro	960	960	6.87	1	<2150	>7700	0/9	0
1	1	LS105	99	LI	LUM B H-	90	90	15	HER2 NEG	2	1c	1mi	ALND Neg	LVI neg	64	30.06.2013	1	1	OSNA micro	1850	1850	7.52	1	<2150	>7700	0/21	0
2	2	LS140-141	116	DI	TN	0	0	35	HER2 NEG	2	1c	1a	ALND pos	LVI neg	77	30.06.2012	1+1	2	OSNA micro	3200+1500	3200	8.07	2	>2150	>7700	1/14	1
1	1	LS411	272	DI	LUM B H+	90	90	10	HER2 POS	2	1c	1mi	ALND Neg	LVI neg	51	30.06.2013	1	1	OSNA micro	1700	1700	7.44	1	<2150	>7700	0/16	0
1	1	LS52	213	DI	LUM B H-	80	40	30	HER2 NEG	3	1a	1a	ALND Neg	LVI neg	43	30.06.2013	2	1	OSNA macro	62000	62000	11.03	2	>2150	>7700	0/20	0
1	1	LS263	29	DI	LUM A	90	30	10	HER2 NEG	2	1b	1mi	ALND Neg	LVI neg	66	30.06.2012	1	1	OSNA micro	340	340	5.83	1	<2150	>7700	0/13	0
1	1	LS304	153	DI	LUM B H-	40	70	25	HER2 NEG	2	1c	2a	ALND pos	LVI pos	49	30.06.2013	2	1	OSNA macro	10000	10000	9.21	2	>2150	>7700	3/16	3
2	2	LS313-314	141	LI	LUM B H-	50	0	25	HER2 NEG	2	1a	3a	ALND pos	LVI neg	47	30.06.2012	1+2	2	OSNA macro	320+6900	6900	8.84	2	>2150	>7700	10/17	10
1	1	LS213	240	DI	LUM B H-	90	50	15	HER2 NEG	2	1c	1	ALND pos	LVI pos	60	30.06.2013	2	1	OSNA macro	600000	600000	13.3	2	>2150	>7700	1/15	1
1	1	LS288	198	DI	LUM B H-	80	80	15	HER2 NEG	3	1b	1a	ALND Neg	LVI pos	57	30.06.2013	2	1	OSNA macro	32000	32000	10.37	2	>2150	>7700	0/21	0
2	1	LS226	300	DI	LUM B H+	90	0	35	HER2 POS	3	1c	1a	ALND pos	LVI neg	72	30.06.2013	2	1	OSNA macro	73000	73000	11.2	2	>2150	>7700	1/25	1
1	1	LS228	121	DI	LUM B H-	80	40	20	HER2 NEG	3	1c	1a	ALND pos	LVI pos	53	30.06.2012	1	1	OSNA micro	3800	3800	8.24	2	>2150	>7700	1/8	1
2	1	LS436	86	DI	LUM A	40	40	5	HER2 NEG	2	1c	1mi	ALND Neg	LVI neg	67	30.06.2012	1	1	OSNA micro	1200	1200	7.09	1	<2150	>7700	0/10	0
1	1	LS364	236	DI	LUM A	80	90	10	HER2 NEG	2	1c	1a	ALND pos	LVI pos	76	30.06.2013	2	1	OSNA macro	460000	460000	13.04	2	>2150	>7700	3/19	3
1	1	LS415	39	DI	LUM A	40	40	1	HER2 NEG	1	1b	1mi	ALND Neg	LVI neg	46	30.06.2012	1	1	OSNA micro	400	400	5.99	1	<2150	>7700	0/12	0
1	1	LS368	113	DI	LUM B H-	70	70	15	HER2 NEG	2	1a	1mi	ALND Neg	LVI neg	66	30.06.2012	1	1	OSNA micro	2900	2900	7.97	2	>2150	>7700	0/16	0
1	1	LS328	135	DI	LUM A	70	70	10	HER2 NEG	2	1c	1a	ALND Neg	LVI neg	66	30.06.2012	2	1	OSNA macro	5700	5700	8.65	2	>2150	>7700	0/15	0
2	2	LS333+334	202	LI	LUM A	80	70	10	HER2 NEG	3	1c	2	ALND pos	LVI pos	55	30.06.2013	1+2	2	OSNA macro	710+39000	39000	10.57	2	>2150	>7700	1/10	1
2	1	LS57	103	DI	LUM A	80	40	5	HER2 NEG	2	1c	1mi	ALND Neg	LVI neg	67	30.06.2012	1	1	OSNA micro	2100	2100	7.65	1	<2150	>7700	0/10	0
1	1	LS148	53	DI	LUM A	90	60	10	HER2 NEG	2	1a	1mi	ALND Neg	LVI pos	52	30.06.2012	1	1	OSNA micro	470	470	6.15	1	<2150	>7700	0/4	0
1	1	LS34	81	DI	TN	0	0	45	HER2 NEG	2	1a	1mi	ALND Neg	LVI neg	44	30.06.2012	1	1	OSNA micro	1000	1000	6.91	1	<2150	>7700	0/20	0
2	1	LS195	1	DI	LUM B H-	90	60	25	HER2 NEG	2	1c	1mi	ALND Neg	LVI pos	70	30.06.2012	1	1	OSNA micro	260	260	5.56	1	<2150	>7700	0/12	0
1	1	LS144	48	DI	LUM A	80	30	10	HER2 NEG	2	1mi	1mi	ALND Neg	LVI neg	40	30.06.2012	1	1	OSNA micro	470	470	6.15	1	<2150	>7700	0/14	0
1	1	LS105	52	DI	LUM A	90	50	5	HER2 NEG	1	1b	1mi	ALND Neg	LVI neg	52	30.06.2012	1	1	OSNA micro	470	470	6.15	1	<2150	>7700	0/23	0
1	1	LS11	176	DI	LUM A	90	70	10	HER2 NEG	2	1a	1a	ALND Neg	LVI neg	56	30.06.2013	2	1	OSNA macro	17000	17000	9.74	2	>2150	>7700	0/18	0
1	1	LS166	9	DI	LUM B H-	80	70	20	HER2 NEG	1	1b	1mi	ALND Neg	LVI neg	73	30.06.2012	1	1	OSNA micro	270	270	5.6	1	<2150	>7700	0/16	0
1	1	LS145	96	DI	LUM A	90	40	10	HER2 NEG	2	1c	1mi	ALND Neg	LVI neg	51	30.06.2012	1	1	OSNA micro	1500	1500	7.31	1	<2150	>7700	0/17	0
2	1	LS170	14	LI	LUM A	90	70	5	HER2 NEG	2	1c	1mi	ALND Neg	LVI neg	65	30.06.2012	1	1	OSNA micro	280	280	5.63	1	<2150	>7700	0/13	0
1	1	LS452	161	DI	LUM A	70	30	5	HER2 NEG	3	1c	1	ALND Neg	LVI pos	42	30.06.2013	2	1	OSNA macro	12900	12900	9.46	2	>2150	>7700	0/10	0
2	1	LS138	262	DI	LUM B H+	90	0	15	HER2 POS	3	1c	1mi	ALND Neg	LVI pos	72	30.06.2012	1	1	OSNA micro	470	470	6.15	1	<2150	>7700	0/10	0
2	2	LS54+LS55	63	DI	LUM A	80	40	5	HER2 NEG	2	1mi	1mi	ALND Neg	LVI neg	47	30.06.2012	1+1	2	OSNA micro	620+950	620	6.43	1	<2150	>7700	0/7	0
1	1	LS86	32	DI	TN	0	0	30	HER2 NEG	2	1a	1mi	ALND Neg	LVI pos	64	30.06.2012	1	1	OSNA micro	350	350	5.86	1	<2150	>7700	0/16	0
1	1	LS145	160	DI	LUM B H-	80	0	5	HER2 NEG	3	1c	1a	ALND Neg	LVI pos	53	30.06.2013	2	1	OSNA macro	12000	12000	9.39	2	>2150	>7700	0/24	0
1	1	LS281	292	DI	LUM B H+	90	70	15	HER2 POS	2	1c	1a	ALND pos	LVI pos	50	30.06.2013	2	1	OSNA macro	30300	30300	10.32	2	>2150	>7700	1/12	1
1	1	LS428	303	DI	LUM B H+	80	0	25	HER2 POS	3	1c	1a	ALND pos	LVI neg	56	30.06.2013	2	1	OSNA macro	140000	140000	11.85	2	>2150	>7700	1/22	1
1	1	LS3	33	DI	LUM B H-	90	0	1	HER2 NEG	1	1a	1mi	ALND Neg	LVI pos	64	30.06.2012	1	1	OSNA micro	350	350	5.86	1	<2150	>7700	0/22	0
1	1	LS100	65	DI	LUM A	90	20	1	HER2 NEG	2	1b	1mi	ALND Neg	LVI neg	66	30.06.2012	1	1	OSNA micro	640	640	6.46	1	<2150	>7700	0/20	0
2	1	LS116	34	DI	LUM A	90	90	10	HER2 NEG	2	1b	1mi	ALND Neg	LVI neg	45	30.06.2012	1	1	OSNA micro	360	360	5.89	1	<2150	>7700	0/11	0
1	1	LS407	152	DI	LUM B H-	90	50	15	HER2 NEG	2	1c	1a	ALND pos	LVI pos	51	30.06.2013	2	1	OSNA macro	10000	10000	9.21	2	>2150	>7700	1/17	1
2	1	LS210	5	DI	TN	0	0	30	HER2 NEG	2	1c	1mi	ALND Neg	LVI pos	58	30.06.2012	1	1	OSNA micro	260	260	5.56	1	<2150	>7700	0/20	0
1	1	LS365	187	DI	LUM B H-	90	80	15	HER2 NEG	2	1c	1a	ALND Neg	LVI neg	62	30.06.2013	2	1	OSNA macro	26000	26000	10.17	2	>2150	>7700	0/15	0
1	1	LS422	294	DI	LUM B H+	90	0	5	HER2 POS	2	1c	2a	ALND pos	LVI pos	55	30.06.2013	2	1	OSNA macro	34000	34000	10.43	2	>2150	>7700	7/13	7
1	1	LS7	257	DI	LUM B H-	80	50	20	HER2 NEG	2	1c	1a	ALND pos	LVI pos	73	30.06.2013	2	1	OSNA macro	2300000	2300000	14.65	2	>2150	>7700	2/20	2
1	1	LS115	55	DI	LUM B H-	80	80	15	HER2 NEG	3	1c	1mi	ALND Neg	LVI pos	63	30.06.2012	1	1	OSNA micro	540	540	6.29	1	<2150	>7700	0/11	0
1	1	LS321	49	DI	LUM B H-	90	10	10	HER2 NEG	1	1c	1mi	ALND Neg	LVI pos	61	30.06.2012	1	1	OSNA micro	470	470	6.15	1	<2150	>7700	0/19	0
1	1	LS5	182	DI	LUM A	70	70	5	HER2 NEG	2	1c	1a	ALND Neg	LVI pos	51	30.06.2013	2	1	OSNA macro	21000	21000	9.95	2	>2150	>7700	0/20	0
1	1	LS227	35	DI	LUM A	90	90	5	HER2 NEG	2	1a	1mi	ALND Neg	LVI neg	47	30.06.2012	1	1	OSNA micro	360	360	5.89	1	<2150	>7700	0/15	0
1	1	LS412	83	DI	LUM A	80	20	1	HER2 NEG	1	1b	1mi	ALND Neg	LVI neg	61	30.06.2012	1	1	OSNA micro	1100	1100	7	1	<2150	>7700	0/10	0
1	1	LS61	186	DI	LUM B H-	90	50	15	HER2 NEG	1	1b	1a	ALND Neg	LVI neg	72	30.06.2013	2	1	OSNA macro	26000	26000	10.17	2	>2150	>7700	0/13	0
1	1	LS360	263	0	LUM B H+	70	70	5	HER2 POS	2	1mi	1mi	ALND Neg	LVI pos	51	30.06.2012	1	1	OSNA micro	530	530	6.27	1	<2150	>7700	0/18	0
1	1	LS115	20	DI	LUM A	60	20	5	HER2 NEG	1	1c	1mi	ALND Neg	LVI pos	58	30.06.2012	1	1	OSNA micro	320	320	5.77	1	<2150	>7700	0/15	0
2	1	LS86	21	DI	TN	0	0	65	HER2 NEG	2	1c	1mi	ALND Neg	LVI pos	52	30.06.2012	1	1	OSNA micro	320	320	5.77	1	<2150	>7700	0/15	0
1	1	LS208	78	DI	LUM B H-	80	40	20	HER2 NEG	2	1a	1mi	ALND Neg	LVI neg	50	30.06.2012	1	1	OSNA micro	960	960	6.87	1	<2150	>7700	0/23	0
1	1	LS16	105	DI	LUM B H-	90	90	20	HER2 NEG	3	1c	1mi	ALND Neg	LVI neg	38	30.06.2012	1	1	OSNA micro	2100	2100	7.65	1	<2150	>7700	0/13	0
1	1	LS25	101	DI	LUM B H-	90	70	15	HER2 NEG	2	1b	1mi	ALND Neg	LVI neg	53	30.06.2013	1	1	OSNA micro	1900	1900	7.55	1	<2150	>7700	0/18	0
1	1	LS104	295	DI	HS	0	0	20	HER2 POS	3	1c	1a	ALND pos	LVI neg	40	30.06.2013	2	1	OSNA macro	43000	43000	10.67	2	>2150	>7700	2/15	2
2	1	LS183	237	DI	LUM A	60	40	10	HER2 NEG	2	1c	1a	ALND Neg	LVI pos	52	30.06.2013	2	1	OSNA macro	500000	500000	13.12	2	>2150	>7700	0/8	0
2	2	LS356+357	290	DI	LUM B H+	90	60	10	HER2 POS	2	1c	3a	ALND pos	LVI pos	47	30.06.2013	2+2	2	OSNA macro	26000+7700	26000	10.17	2	>2150	>7700	11/15	11
1	1	LS260	4	DI	LUM B H-	60	0	1	HER2 NEG	2	1c	1mi	ALND Neg	LVI neg	44	30.06.2012	1	1	OSNA micro	260	260	5.56	1	<2150	>7700	0/16	0
1	1	LS139	252	DI	LUM B H-	80	70	15	HER2 NEG	2	1b	1a	ALND Neg	LVI neg	46	30.06.2013	2	1	OSNA macro	1500000	1500000	14.22	2	>2150	>7700	0/17	0
1	1	LS24	6	DI	LUM A	60	60	5	HER2 NEG	1	1b	1mi	ALND Neg	LVI neg	80	30.06.2012	1	1	OSNA micro	260	260	5.56	1	<2150	>7700	0/21	0
1	1	LS260	74	DI	LUM A	90	60	10	HER2 NEG	2	1c	1mi	ALND Neg	LVI neg	44	30.06.2012	1	1	OSNA micro	870	870	6.77	1	<2150	>7700	0/21	0
1	1	LS207	194	LI	LUM B H-	90	0	5	HER2 NEG	2	1c	1a	ALND Neg	LVI neg	70	30.06.2013	2	1	OSNA macro	32000	32000	10.37	2	>2150	>7700	0/13	0
1	1	LS301	199	DI	LUM A	80	80	12	HER2 NEG	3	1c	1	ALND Neg	LVI pos	42	30.06.2013	2	1	OSNA macro	34000	34000	10.43	2	>2150	>7700	0/18	0
2	1	LS420	274	DI	HS	0	0	25	HER2 POS	2	1c	1a	ALND pos	LVI pos	67	30.06.2012	1	1	OSNA micro	2700	2700	7.9	2	>2150	>7700	1/16	1
2	2	LS119-120	144	DI	LUM A	70	60	10	HER2 NEG	2	1b	1a	ALND Neg	LVI neg	52	30.06.2013	2	1	OSNA macro	8000	8000	8.99	2	>2150	>7700	0/25	0
1	1	LS137	19	DI	LUM B H-	95	0	20	HER2 NEG	2	1c	1mi	ALND Neg	LVI pos	53	30.06.2012	1	1	OSNA micro	320	320	5.77	1	<2150	>7700	0/12	0
1	1	LS245	54	DI	LUM A	40	40	10	HER2 NEG	2	1c	1mi	ALND Neg	LVI neg	62	30.06.2012	1	1	OSNA micro	530	530	6.27	1	<2150	>7700	0/15	0
